# Supplementary material for: Integrating morphological and molecular approaches for characterizing four species of Dactylogyrus (Monogenea: Dactylogyridae) from Moroccan cyprinids, with comments on their host specificity and phylogenetic relationships
Source: PeerJ. 2021 Mar 24;9:e10867. doi: 10.7717/peerj.10867 (PMC8000462; doi:10.7717/peerj.10867)
Supplement: Supplemental Information 1 [file peerj-09-10867-s001.xls]

## Sheet: D. marocanus (measurements)
Specimens	Body length	Greatest width	Ventral bar	Dorsal bar	Anchor (a)	Anchor (b)	Anchor (c)	Anchor (d)	Anchor (e)	hook I	hook II	hook III	hook IV	hook V	hook VI	hook VII	MCO	MCT	Vag
1	277	75	12	21	42	21	17	1	10	18	18	21	22	17	18	16	40	41	5
2	348	90	15	27	50	23	20	3	11	20	20	25	26	19	24	23	57	61	7
3	268	73	13	22	44	21	16	2	10	18	17	21	22	16	16	16	39	41	5
4	342	87	14	26	46	22	20	3	11	20	20	23	25	18	23	22	54	55	6
5	342	78	14	26	46	23	19	3	11	19	19	24	24	19	19	23	51	51	7
6	263	75	12	22	41	21	15	1	9	18	17	20	21	16	17	15	38	41	4
7	265	74	12	23	41	19	17	2	9	18	17	20	21	17	17	15	38	42	4
8	315	80	13	23	42	21	19	2	9	19	19	22	23	17	17	16	40	45	5
9	304	82	14	24	45	21	17	2	11	19	19	22	22	19	21	17	40	46	4
10	310	84	14	26	45	21	19	3	11	20	20	24	26	19	22	21	44	45	6
Mean	303.4	79.8	13.3	24	44.2	21.3	17.9	2.2	10.2	18.9	18.6	22.2	23.2	17.7	19.4	18.4	44.1	46.8	5.3
MIN	263	73	12	21	41	19	15	1	9	18	17	20	21	16	16	15	38	41	4
MAX	348	90	15	27	50	23	20	3	11	20	20	25	26	19	24	23	57	61	7

## Sheet: D. ksibii (measurements)
Specimens	Body length	Greatest width	Ventral bar X	Ventral bar W	Dorsal bar	Anchor (a)	Anchor (b)	Anchor (c)	Anchor (d)	Anchor (e)	hook I	hook II	hook III	hook IV	hook V	hook VI	hook VII	MCO	MCT	Vag
1	580	120	32	24	29	45	39	17	5	9	24	23	26	29	25	27	26	27	75	57
2	583	125	32	25	30	47	41	18	6	10	25	24	28	30	26	28	27	28	75	58
3	600	127	33	27	33	49	44	21	7	10	26	25	30	32	28	29	29	32		60
4	670	135	36	30	35	53	45	22	8	11	29	26	33	33	30	31	30	33	77	70
5	636	131	34	27	34	50	43	22	7	10	27	25	32	33	29	30	28	29	77	63
6	627	133	34	28	33	50	45	20	6	9	26	25	32	32	29	30	29	30		67
7	670	136	36	29	33	51	44	21	8	11	26	26	33	33	30	31	30	33	76	69
8	587	136	34	25	30	49	40	22	6	10	25	25	31	30	27	28	27	29		65
10	580	124	33	24	31	45	40	18	6	9	24	25	31	29	25	27	27	29	75	60
11	660	130	35	29	34	53	44	22	8	11	26	25	32	30	29	30	29	32		64
12	656	128	35	28	34	52	43	21	7	10	26	25	33	31	27	30	28	32	77	65
13	670	127	36	27	34	52	44	21	8	10	27	26	32	31	29	31	29	33	76	66
14	669	127	34	29	35	52	44	22	7	11	26	26	33	31	28	30	28	31	75	65
15	660	125	34	29	33	51	44	21	7	11	26	25	33	32	27	30	28	31	77	64
16	584	122	33	25	30	48	42	19	6	10	24	24	30	30	25	28	27	29		60
17	590	123	34	26	29	47	44	18	6	9	24	24	28	30	25	29	28	30		61
18	638	123	34	27	32	49	42	20	7	11	25	25	32	32	27	29	29	31	76	62
19	650	127	34	28	33	50	44	21	7	10	26	25	32	31	27	30	29	30	77	62
20	663	130	35	30	34	51	44	21	7	11	25	26	33	32	28	31	30	31	77	65
Mean	630.158	127.842	34.1053	27.2105	32.4211	49.6842	42.9474	20.3684	6.78947	10.1579	25.6316	25	31.2632	31.1053	27.4211	29.4211	28.3158	30.5263	76.1538	63.3158
MIN	580	120	32	24	29	45	39	17	5	9	24	23	26	29	25	27	26	27	75	57
MAX	670	136	36	30	35	53	45	22	8	11	29	26	33	33	30	31	30	33	77	70

## Sheet: D. borjensis (measurements)
Specimens	Body length	Greatest width	Ventral bar X	Ventral bar W	Dorsal bar	Anchor (a)	Anchor (b)	Anchor (c)	Anchor (d)	Anchor (e)	hook I	hook II	hook III	hook IV	hook V	hook VI	hook VII	MCO	MCT	Vag
1	555	120	34	27	34	45	40	16	4	11	23	26	29	29	25	26	27	36	108	90
2	540	100	34	26	34	44	40	15	4	11	23	25	29	29	23	26	26	36	107	89
3	547	111	35	27	34	45	41	15	4	11	23	26	29	30	24	27	26	37		90
4	600	115	37	29	35	46	41	16	5	12	24	26	31	30	26	27	27	40		93
5	647	120	37	39	37	46	42	17	5	13	26	27	32	33	27	28	28	41	117	93
6	635	123	36	31	36	46	41	17	6	13	25	27	33	31	26	28	29	41		92
7	590	119	35	27	35	45	40	16	4	12	24	26	29	30	24	27	27	39	109	89
8	683	130	38	31	37	48	42	19	6	13	26	28	33	34	27	30	30	42	120	98
9	623	122	34	27	35	47	40	17	5	11	24	25		30	24	26	27	39	111	92
10	549	115	35	26	35	45	40	17	4	13	23	25	30	30	24	27	27	38	109	89
11	618	125	37	27	35	47	41	18	6	13	25	26	31	31	25	26	29	40	107	88
12	630	127	37	27	36	46	42	19	6	13	25	26	33	32	26	27	30	41		90
13	593	121	36	26	35	45	41	16	5	11	24	25	30	30	24	26	26	37	107	89
14	630	127	35	27	36	47	42	18	5	13	25	28	33	32	26	27	27	41		93
15	599	121	35	26	35	46	40	15	4	11	24	26	30	30	23	26	27	40	107	90
16	618	122	34	27	36	47	42	17	5	13	25	27	31	31	24	27	26	41		93
17	600	125	35	27	36	46	41	18	6	12	26	26	30	30	24	26	27	41		90
18	670	129	36	27	37	48	42	19	6	13	25	27	33	32	27	27	28	41	115	95
19	675	129	36	28	37	47	42	19	6	13	26	27	33	33	26	28	30	41		97
20	670	127	37	29	36	47	42	18	5	12	26	26	32	33	27	28	29	42	111	96
21	682	130	37	27	37	48	42	19	6	13	26	27	33	34	26	29	29	41		95
22	680	129	36	28	37	48	41	18	6	13	25	26	32	33	25	29	28	41		95
23	670	129	37	29	36	48	41	17	5	12	26	27	32	32	25	28	28	41		96
24	674	127	36	29	37	48	42	17	6	12	26	27	32	33	26	28	30	41		95
Mean	624.083	122.625	35.7917	28.0833	35.75	46.4583	41.1667	17.2083	5.16667	12.25	24.7917	26.3333	31.3043	31.3333	25.1667	27.25	27.8333	39.9167	110.667	92.375
MIN	540	100	34	26	34	44	40	15	4	11	23	25	29	29	23	26	26	36	107	88
MAX	683	130	38	39	37	48	42	19	6	13	26	28	33	34	27	30	30	42	120	98

## Sheet: D. draaensis (measurements)
Specimens	Body length	Greatest width	Ventral bar X	Ventral bar W	Dorsal bar	Anchor (a)	Anchor (b)	Anchor (c)	Anchor (d)	Anchor (e)	hook I	hook II	hook III	hook IV	hook V	hook VI	hook VII	MCO	MCT	Vag
1	768	111	37	27	34	48	36	17	3	11	25	25	29	24	24	27	28	40	113	47
2	684	125	56	45	45	55	42	21	6	14	35	32	35	36	33	38	35	52	120	60
3	755	120	50	37	37	50	39	18	3	12	27	26	29	26	26	30	29	41	115	49
4		122	55	43	43	54	41	20	5	14	32	31	35	35	32	36		50	119	55
5	645	115	47	30	37	50	37	19	3	11	25	30	30	26	25	28	30	41	114	50
6	842	119	50	37	41	51	39	20	4	13	27	30	31	31	27	30	31	40	115	54
7	854	121	54	41	43	53	39	20	4	12	29	29	32	29	29	36	33	43	113	54
8		123	56	43	44	55	42	19	6	13		30	33	31	31			46	117	56
9	863	123	42	27	42	48	39	18	5	12	27		29	30	30	33		45		55
10	742	113	39	27	39	49	36	20	4	11	26	26	29	26	24	28	29	41	114	49
11	798	117	41	28	41	51	37	17	5	12	27	28	30	30	25	27	30	42	115	51
12	821	118	49	34	44	54	39	19	5	13	28	29	30	32	27	30	30	44	114	54
13	901	120	55	38	43	53	41	20	5	13	29	30	35	34	25	36	36	42	116	57
14		117	53	33	43	52	41	20	6	12	29	30	33	34	31	35		40		57
15	867	125	56	40	45	53	41	21	6	13	33	31		35		37	35	47	117	58
16	765	123	55	42	45	52	42	20	6	13		32		34	31		30	46	117	57
17		119	54	37	35	50	38	19	3	12	30	31			27	31	31	44	115	55
18		117	52	35	38	49	37	19	3	12	31	31	30	32	26	30	30	42	114	57
19	874	114	52	33	39	48	37	18	4	12	26	30	29	32	27	29	29	43		55
20		120	49	40	43	50	41	19	4	12	30	31		33	25	33	32	44	115	56
21		122	50	40	42	51	41	20	4	12	30	30	30	34	28	30	30	44	115	56
22		122	51	34	43	51	40	20	5	13		31	31	33	29	32	32	41		55
23	674	110	47	29	40	49	37	18	4	11	26	27	29	25	25	29	29	41	114	50
24		121	51	34	42	52	39	18	5	13	30	28	29	33	27	30	30	43	116	55
25		123	53	33	40	52	39	17	5	12	31	29	30	32	26	30	30	44	116	56
26		124	53	39	44	53	40	19	6	12	30	30		33	27	29		43	118	55
27	788	118	50	36	43	51	41	19	5	12	27	29	29	31	27	30	30	41	116	55
28		119	54	31	42	50	39	18	4	12	28	28	29	29	25	29	29	42	115	52
29		124	54	40	44	51	42	21	5	13	30	31	30	33	30	33	30	43		56
30		122	55	37	40	50	40	20	3	12	27	29	30	32	29	34	30	43	115	51
Mean	790.062	119.567	50.6667	35.6667	41.3667	51.1667	39.4	19.1333	4.53333	12.3	28.7037	29.4483	30.64	31.2069	27.5172	31.4286	30.72	43.2667	115.52	54.2333
MIN	645	110	37	27	34	48	36	17	3	11	25	25	29	24	24	27	28	40	113	47
MAX	901	125	56	45	45	55	42	21	6	14	35	32	35	36	33	38	36	52	120	60
